# Supplementary material for: Vertical Stratification Drives Divergent Spatial Trade‐Offs Among Xylem Cell Types in Angiosperm Trees of a Mountain Forest in Eastern China
Source: Ecol Evol. 2026 Jan 7;16(1):e72916. doi: 10.1002/ece3.72916 (PMC12779537; doi:10.1002/ece3.72916)
Supplement: Supplementary file 1 — Appendix S1: ece372916‐sup‐0001‐AppendixS1.R. [file ECE3-16-e72916-s003.R]

library(readr)
library(lmodel2)
library(smatr)
library(ggplot2)
library(dplyr)
library(patchwork)
library(lme4)
library(MuMIn)

data <- read.csv("data.csv")

#lm
lm1 <- lm(VF ~ FF, data = data)
summary(lm1)
lm2 <- lm(RAPF ~ FF, data = data)
summary(lm2)
lm3 <- lm(log(Vessel.Diameter) ~ log(Height), data = data)
summary(lm3)
lm4 <- lm(log(Vessel.Diameter) ~ log(Vessel.Density), data = data)
summary(lm4)

#Comparison of Linear and Quadratic Models
levels <- unique(data$level)
results <- list()

for (l in levels) {
  subset_data <- data[data$level == l, ]
  linear_model <- lm(FF ~ VF, data = subset_data)
  quadratic_model <- lm(FF ~ VF + I(VF^2), data = subset_data)
  anova_result <- anova(linear_model, quadratic_model)
  aic_linear <- AIC(linear_model)
  aic_quadratic <- AIC(quadratic_model)
  results[[l]] <- list(
    linear_model = linear_model,
    quadratic_model = quadratic_model,
    anova = anova_result,
    AIC_linear = aic_linear,
    AIC_quadratic = aic_quadratic
  )
}
for (l in levels) {
  cat("Level:", l, "\n")
  cat("ANOVA p-value for quadratic term:", results[[l]]$anova$`Pr(>F)`[2], "\n")
  cat("AIC linear:", results[[l]]$AIC_linear, "AIC quadratic:", results[[l]]$AIC_quadratic, "\n")
  cat("\n")
}

levels <- unique(data$level)
results <- list()

for (l in levels) {
  subset_data <- data[data$level == l, ]
  linear_model <- lm(FF ~ RAPF, data = subset_data)
  quadratic_model <- lm(FF ~ RAPF + I(RAPF^2), data = subset_data)
  anova_result <- anova(linear_model, quadratic_model)
  aic_linear <- AIC(linear_model)
  aic_quadratic <- AIC(quadratic_model)
  results[[l]] <- list(
    linear_model = linear_model,
    quadratic_model = quadratic_model,
    anova = anova_result,
    AIC_linear = aic_linear,
    AIC_quadratic = aic_quadratic
  )
}
for (l in levels) {
  cat("Level:", l, "\n")
  cat("ANOVA p-value for quadratic term:", results[[l]]$anova$`Pr(>F)`[2], "\n")
  cat("AIC linear:", results[[l]]$AIC_linear, "AIC quadratic:", results[[l]]$AIC_quadratic, "\n")
  cat("\n")
}

linear_vf <- lm(FF ~ VF, data = data)
quadratic_vf <- lm(FF ~ VF + I(VF^2), data = data)
anova_vf <- anova(linear_vf, quadratic_vf)
cat("FF-VF ANOVA p-value:", anova_vf$`Pr(>F)`[2], "\n")
cat("FF-VF AIC - linear:", AIC(linear_vf), "quadratic:", AIC(quadratic_vf), "\n")
cat("FF-VF BIC - linear:", BIC(linear_vf), "quadratic:", BIC(quadratic_vf), "\n\n")

linear_rapf <- lm(FF ~ RAPF, data = data)
quadratic_rapf <- lm(FF ~ RAPF + I(RAPF^2), data = data)
anova_rapf <- anova(linear_rapf, quadratic_rapf)
cat("FF-RAPF ANOVA p-value:", anova_rapf$`Pr(>F)`[2], "\n")
cat("FF-RAPF AIC - linear:", AIC(linear_rapf), "quadratic:", AIC(quadratic_rapf), "\n")
cat("FF-RAPF BIC - linear:", BIC(linear_rapf), "quadratic:", BIC(quadratic_rapf), "\n")
model_comparison <- data.frame(
  Relationship = c("FF ~ VF", "FF ~ RAPF"),
  Linear_AIC = c(AIC(linear_vf), AIC(linear_rapf)),
  Quadratic_AIC = c(AIC(quadratic_vf), AIC(quadratic_rapf)),
  Linear_BIC = c(BIC(linear_vf), BIC(linear_rapf)),
  Quadratic_BIC = c(BIC(quadratic_vf), BIC(quadratic_rapf)),
  ANOVA_p_value = c(anova_vf$`Pr(>F)`[2], anova_rapf$`Pr(>F)`[2])
)
print(model_comparison)

#lme
names(data) <- c("species", "Height", "level", "FF", "RAPF", "VF", "Vessel_Density", "Vessel_Diameter")
data$level <- factor(data$level, levels = c(1, 2, 3), 
                     labels = c("Understory", "Subcanopy", "Canopy"))
model_FF_VF <- lmer(FF ~ VF + (1|species), data = data)
summary(model_FF_VF)
model_FF_RAPF <- lmer(FF ~ RAPF + (1|species), data = data)
summary(model_FF_RAPF)

r2_FF_VF <- r.squaredGLMM(model_FF_VF)
print(r2_FF_VF)
r2_FF_RAPF <- r.squaredGLMM(model_FF_RAPF)
print(r2_FF_RAPF)


#SMA
# class=1
level1 <- subset(data, level == 1)
# class=2
level2 <- subset(data, level == 2)
# class=3
level3 <- subset(data, level == 3)
#Fiber Fraction-Fiber Fraction————————————————————————————————————————————————————————————————————————————————
#Vessel-Fiber————————————————————————————————————————————————————————————————————————————————
lmodel2(Vessel_Fraction ~ Fiber_Fraction,data=level1,range.y = "interval",range.x = "interval",nperm = 90)
lmodel2(Vessel_Fraction ~ Fiber_Fraction,data=level2,range.y = "interval",range.x = "interval",nperm = 90)
lmodel2(Vessel_Fraction ~ Fiber_Fraction,data=level3,range.y = "interval",range.x = "interval",nperm = 90)
#RAP-Fiber————————————————————————————————————————————————————————————————————————————————
lmodel2(TotalRAP ~ Fiber_Fraction,data=level1,range.y = "interval",range.x = "interval",nperm = 90)
lmodel2(TotalRAP ~ Fiber_Fraction,data=level2,range.y = "interval",range.x = "interval",nperm = 90)
lmodel2(TotalRAP ~ Fiber_Fraction,data=level3,range.y = "interval",range.x = "interval",nperm = 90)

data$stratum <- as.factor(data$level)
analyze_tradeoff <- function(formula, data, relationship_name) {
  cat("=== Analysis for:", relationship_name, "===\n")
  results <- list()
  formula_slope <- as.formula(paste(deparse(formula), "* stratum"))
  slope_test <- sma(formula_slope, data = data, method = "SMA")
  cat("1. Slope homogeneity test across all three strata:\n")
  print(summary(slope_test))
  results$slope_test <- slope_test
  
  slope_p <- slope_test$commoncoef$p
  cat("P-value for common slope:", slope_p, "\n\n")

  if(slope_p > 0.05) {
    formula_elev <- as.formula(paste(deparse(formula), "+ stratum"))
    elev_test <- sma(formula_elev, data = data, method = "SMA", type = "elevation")
    cat("2. Elevation (intercept) test (common slope assumed):\n")
    print(summary(elev_test))
    results$elev_test <- elev_test
    
    elev_p <- elev_test$elevtest$p
    cat("P-value for common elevation:", elev_p, "\n\n")
    if(!is.null(elev_p) && elev_p < 0.05) {
      cat("3. Pairwise elevation comparisons (adjusted):\n")
      pairwise_elev <- sma(formula_elev, data = data, method = "SMA", 
                           type = "elevation", multcomp = TRUE, multcompmethod = "adjusted")
      print(summary(pairwise_elev))
      results$pairwise_elev <- pairwise_elev
    }
  } else {
    cat("2. Pairwise slope comparisons (adjusted):\n")
    pairwise_slope <- sma(formula_slope, data = data, method = "SMA", 
                          multcomp = TRUE, multcompmethod = "adjusted")
    print(summary(pairwise_slope))
    results$pairwise_slope <- pairwise_slope
  }
  
  cat(rep("=", 60), "\n\n")
  return(results)
}

cat("RAP-FIBER TRADE-OFF ANALYSIS - Pairwise slope comparisons\n")
pairwise_slope_rap <- sma(TotalRAP ~ Fiber_Fraction * stratum, 
                          data = data, 
                          method = "SMA", 
                          multcomp = TRUE, 
                          multcompmethod = "adjusted")

print(summary(pairwise_slope_rap))

cat("\nVESSEL-FIBER TRADE-OFF ANALYSIS - Pairwise elevation comparisons\n")
pairwise_elev_vf <- sma(Vessel_Fraction ~ Fiber_Fraction + stratum, 
                        data = data, 
                        method = "SMA", 
                        type = "elevation", 
                        multcomp = TRUE, 
                        multcompmethod = "adjusted")

print(summary(pairwise_elev_vf))
