# Supplementary material for: Vertical Stratification Drives Divergent Spatial Trade‐Offs Among Xylem Cell Types in Angiosperm Trees of a Mountain Forest in Eastern China
Source: Ecol Evol. 2026 Jan 7;16(1):e72916. doi: 10.1002/ece3.72916 (PMC12779537; doi:10.1002/ece3.72916)
Supplement: Supplementary file 2 — Appendix S2: ece372916‐sup‐0002‐AppendixS2.csv. [file ECE3-16-e72916-s002.csv]

species name	Height	level	FF	RAPF	VF	Vessel Density	Vessel Diameter
Symplocos tanakana	4.1	1	0.504522314	0.312692138	0.182785548	50.14599339	78.52972
Symplocos tanakana	4.4	1	0.495510929	0.274587803	0.229901268	49.08174785	80.3108
Symplocos tanakana	4.2	1	0.496347041	0.309543933	0.194109026	60.37688976	73.09164
Symplocos tanakana	6.5	2	0.55907827	0.401029051	0.039892679	3.493761341	137.8712
Symplocos tanakana	7	2	0.479447536	0.282461377	0.238091087	32.4136546	110.7999
Symplocos tanakana	7	2	0.44635663	0.302035626	0.251607744	45.83976829	86.5924
Symplocos tanakana	8.2	2	0.438769182	0.31601655	0.245214268	42.90715703	98.44954
Symplocos tanakana	7	2	0.543846274	0.270958919	0.185194807	30.13487336	101.4458
Symplocos tanakana	5.1	1	0.520538049	0.268756784	0.210705167	36.79397888	98.09985
Symplocos tanakana	4.5	1	0.421825876	0.367749567	0.210424557	39.24306296	85.47365
Symplocos tanakana	10	3	0.461000369	0.315397635	0.223601996	37.14481318	101.0985
Symplocos tanakana	4	1	0.488707136	0.250366558	0.260926306	71.33467535	77.94259
Symplocos tanakana	7.3	2	0.419974076	0.365756069	0.214269855	25.4045586	119.4592
Ilex macropoda	6	2	0.499628723	0.275428532	0.224942745	79.24971807	69.67922
Ilex macropoda	6.2	2	0.564231781	0.286585712	0.149182507	54.26756272	68.31444
Ilex macropoda	6.5	2	0.485058151	0.38430559	0.130636259	53.26887633	64.4133
Ilex macropoda	9	2	0.54795276	0.33353943	0.11850781	41.84229597	69.32939
Ilex macropoda	6	2	0.530762592	0.336860183	0.132377225	54.00582644	64.60071
Ilex macropoda	11	3	0.567381474	0.266695236	0.16592329	44.87968294	71.06693
Lindera praecox	7	2	0.510131842	0.308149637	0.181718521	36.45841687	82.39111
Photinia megaphylla	4.5	1	0.471819184	0.341538032	0.186642784	92.3725617	57.68371
Cornus controversa	6	2	0.672233398	0.146564933	0.181201669	29.85442579	91.11608
Cornus controversa	5.9	1	0.645106032	0.171964241	0.182929727	39.66820501	87.0306
Cornus controversa	9	2	0.65640424	0.181583424	0.162012336	32.51125114	81.0543
Cornus controversa	13.8	3	0.641692482	0.15942471	0.198882808	35.34455161	96.22931
Cornus controversa	8	2	0.631415707	0.175859558	0.192724735	39.93602814	89.44085
Cornus controversa	6	2	0.590462942	0.182480501	0.227056557	40.6992024	95.72578
Ilex chinensis	6	2	0.511967764	0.360452402	0.127579834	32.49376365	73.16372
Carpinus turczaninowii	5	1	0.587473831	0.274824153	0.137702016	42.80240826	62.08483
Carpinus turczaninowii	4.2	1	0.654067232	0.244347462	0.101585306	28.92075896	67.16415
Carpinus turczaninowii	13	3	0.645052458	0.195482731	0.159464811	22.64743989	104.4754
Carpinus turczaninowii	6.5	2	0.538246009	0.33650506	0.125248931	33.68343426	68.71047
Carpinus turczaninowii	7	2	0.615898567	0.252590682	0.131510751	24.09238221	89.8367
Carpinus turczaninowii	5.7	1	0.611496835	0.204902704	0.183600461	42.43476243	81.49708
Liquidambar formosana	13.5	3	0.374506284	0.212874709	0.412619007	63.2640925	105.1032
Liquidambar formosana	14	3	0.503669096	0.186050748	0.310280156	61.08566357	91.941
Liquidambar formosana	14	3	0.421640707	0.243441486	0.334917807	47.44618645	97.97698
Liquidambar formosana	12	3	0.368734059	0.208188031	0.42307791	64.83188786	95.07048
Liquidambar formosana	12	3	0.455772067	0.148424417	0.395803516	75.83688016	85.19211
Liquidambar formosana	12	3	0.456388765	0.177180252	0.366430983	85.35410915	85.33031
Pterocarya stenoptera	16	3	0.766084174	0.110783001	0.123132825	3.059869817	231.2452
Pterocarya stenoptera	16	3	0.716302702	0.207803872	0.075893426	3.148110999	191.7887
Acer davidii subsp. grosseri	7	2	0.761420256	0.159425665	0.079154079	30.13392653	58.86767
Viburnum sympodiale	5	1	0.562189737	0.233855387	0.203954876	123.2288803	47.15723
Photinia hirsuta	8.5	2	0.484369278	0.343384712	0.17224601	89.77650021	56.32949
Malus hupehensis	8.8	2	0.570347662	0.315507997	0.114144341	64.0504592	53.59369
Tilia japonica	6.2	2	0.543435858	0.191486785	0.265077357	49.54653378	95.5778
Acer palmatum	6.9	2	0.780217134	0.114913115	0.104869751	22.53374871	79.3683
Daphniphyllum macropodum	4.2	1	0.489490231	0.213194884	0.297314885	166.4062572	49.85535
Hamamelis mollis	5	1	0.503998149	0.223902551	0.2720993	176.0500086	46.10877
Hamamelis mollis	4	1	0.533666996	0.231416471	0.234916533	176.97809	47.31663
Diospyros lotus	10.2	3	0.628275238	0.272106453	0.099618309	5.003399871	183.0984
Corylopsis sinensis	7	2	0.570291762	0.209028722	0.220679516	138.1952284	51.23642
Corylopsis sinensis	7	2	0.57006639	0.211690697	0.218242913	128.8549305	52.20138
Corylopsis sinensis	7	2	0.540234155	0.219782296	0.239983549	129.076598	54.68079
Corylopsis sinensis	5	1	0.492365502	0.271068718	0.23656578	185.8642394	46.10825
Corylopsis sinensis	5	1	0.510260609	0.250592893	0.239146498	157.3358663	44.56935
Corylopsis sinensis	5.6	1	0.4491705	0.272305865	0.278523635	166.5413028	51.20875
Carpinus viminea	11	3	0.582609036	0.264996644	0.15239432	25.42125064	85.61358
Carpinus viminea	9	2	0.612959188	0.259110654	0.127930158	31.8919792	74.78155
Tetradium glabrifolium	9.5	2	0.771504325	0.147213377	0.081282298	8.131428159	124.4803
Maackia hupehensis	7	2	0.60565322	0.27756368	0.1167831	73.71532653	38.32908
Meliosma veitchiorum	5.5	1	0.497031703	0.204683098	0.298285199	54.77491985	96.24646
Meliosma veitchiorum	10	3	0.703398306	0.179199261	0.117402433	22.91595679	92.10728
Meliosma veitchiorum	13	3	0.49296705	0.25588204	0.25115091	47.1560711	93.25767
Carpinus cordata	4.5	1	0.46884521	0.332543677	0.198611113	62.28370541	62.00588
Carpinus cordata	5.2	1	0.579676038	0.270665232	0.14965873	45.76851207	71.31176
Acer davidi	6.1	2	0.713454575	0.071639562	0.214905863	44.42863413	79.2332
Acer davidi	6.5	2	0.739355978	0.093450875	0.167193147	43.92732812	72.22458
Acer davidi	6.5	2	0.771007717	0.092937887	0.136054396	44.11205633	62.72633
Acer davidi	5.9	1	0.808639768	0.043818476	0.147541756	26.70722737	84.48441
Lindera glauca	5	1	0.619678258	0.243589066	0.136732676	29.82264795	86.68451
Lindera glauca	4.5	1	0.536681573	0.308306003	0.155012424	38.29207054	81.07091
Sorbus folgneri	8.5	2	0.390093908	0.368802485	0.241103607	100.1253183	62.11363
Sorbus alnifolia	4	1	0.637618383	0.156093804	0.206287813	95.05623855	54.50486
Sorbus alnifolia	5.9	1	0.446532286	0.393409484	0.16005823	93.28620237	47.1595
Sorbus alnifolia	5	1	0.581740488	0.183094492	0.23516502	147.7194752	51.5594
Sorbus alnifolia	9	2	0.618231723	0.124020711	0.257747566	130.5282627	51.85757
Sorbus alnifolia	6	2	0.484949437	0.127959223	0.38709134	119.8723123	73.88838
Cornus kousa subsp. chinensis	4.8	1	0.528628702	0.304168905	0.167202393	38.46737599	85.12285
Cornus kousa subsp. chinensis	5	1	0.481005908	0.372973592	0.1460205	48.46599227	70.85722
Cornus kousa subsp. chinensis	9	2	0.454761499	0.317850312	0.227388189	41.60542176	94.08139
Cornus kousa subsp. chinensis	4	1	0.517767616	0.296952938	0.185279446	49.54836318	78.78304
Cornus kousa subsp. chinensis	3.3	1	0.488836521	0.371934621	0.139228858	39.91042041	76.38264
Cornus kousa subsp. chinensis	6.5	2	0.576102449	0.27103294	0.152864611	28.0468222	93.53625
Cornus kousa subsp. chinensis	4.1	1	0.576158512	0.319071058	0.10477043	32.8813434	72.21767
Prunus dielsiana	6.5	2	0.639138287	0.163846876	0.197014837	68.25721701	62.75837
Prunus dielsiana	6	2	0.56113837	0.183256236	0.255605394	92.24874538	61.37522
Prunus dielsiana	5	1	0.572687319	0.193008095	0.234304586	95.24060805	63.70851
Prunus obtusata	10.5	3	0.551643183	0.143691265	0.304665552	70.9821682	76.25918
Pterostyrax corymbosus	7.9	2	0.659527052	0.126815643	0.213657305	34.32807703	93.30922
Pterostyrax corymbosus	13.5	3	0.639205815	0.14936601	0.211428175	39.14369643	96.3699
Pterostyrax corymbosus	10	3	0.682775397	0.158876899	0.158347704	32.41589005	88.41078
Pterostyrax corymbosus	6.5	2	0.571065791	0.141013611	0.287920598	52.30963214	96.20763
Pterostyrax corymbosus	7	2	0.63202578	0.159324707	0.208649513	47.1932369	85.3979
Photinia parvifolia	3.9	1	0.503188261	0.297517918	0.199293821	101.0732753	56.56726
Styrax japonicus	3.9	1	0.580524074	0.316836872	0.102639054	27.67585063	77.92331
Prunus pseudocerasus	11	3	0.441633881	0.371481298	0.186884821	42.57918054	74.25301
Prunus pseudocerasus	9.9	2	0.617174957	0.18190884	0.200916203	63.24694604	65.13083
Prunus pseudocerasus	6	2	0.562811067	0.220070542	0.217118391	71.6014132	64.09679
Prunus pseudocerasus	9.5	2	0.516233396	0.268827432	0.214939172	46.21535972	77.05288
Prunus pseudocerasus	9	2	0.592524348	0.18292819	0.224547462	69.5094188	72.68897
Prunus pseudocerasus	9	2	0.544262933	0.125348936	0.330388131	91.70980456	78.19681
Prunus pseudocerasus	4	1	0.646809827	0.159309269	0.193880904	68.0786707	62.30614
Prunus pseudocerasus	8	2	0.588873927	0.213121134	0.198004939	44.14063356	78.41798
Prunus pseudocerasus	9	2	0.462952183	0.206260325	0.330787492	71.54643561	79.11973
Prunus pseudocerasus	6	2	0.540002999	0.232742827	0.227254174	80.17793536	61.61578
Camellia oleifera	5.8	1	0.508129147	0.398729067	0.093141786	59.72053418	51.52401
Camellia oleifera	4.7	1	0.475463067	0.324622396	0.199914537	126.7448428	51.39858
Styrax obassia	6.9	2	0.486631803	0.352453935	0.160914262	34.25816354	84.69441
Photinia beauverdiana	6.1	2	0.497812955	0.297045772	0.205141273	68.21318814	69.99395
Photinia beauverdiana	7.3	2	0.390891055	0.339630268	0.269478677	108.9787721	63.49197
Stewartia sinensis	9	2	0.57611023	0.235914502	0.187975268	24.73124991	108.5729
Stewartia sinensis	11	3	0.634914114	0.204867525	0.160218361	24.82492758	100.6567
Stewartia sinensis	7	2	0.536885148	0.272900464	0.190214388	30.27200851	100.892
Stewartia sinensis	9	2	0.61054017	0.221826596	0.167633234	23.35739413	107.5823
Stewartia sinensis	9	2	0.513942457	0.275636624	0.210420919	22.74248634	119.5492
Stewartia sinensis	7	2	0.539608498	0.261803988	0.198587514	24.54416845	113.7135
Stewartia sinensis	7	2	0.622447815	0.236682212	0.140869973	34.30937986	79.18327
